# Supplementary material for: Respiration modulates oscillatory neural network activity at rest
Source: PLoS Biol. 2021 Nov 11;19(11):e3001457. doi: 10.1371/journal.pbio.3001457 (PMC8610250; doi:10.1371/journal.pbio.3001457)
Supplement: S1 Table — Frequency bands were defined as described in the main text. Underlying data are provided in the folder “Supplementary Information” on the OSF directory. LMEM, linear mixed effect model; MI, modulation index. (XLSX) [file pbio.3001457.s001.xlsx]

## Sheet: Tabelle1
frequency band		x				y				z
	df	t	p		df	t	p		df	t	p
delta	500	2.19	.029		500	- 1.79	.075		500	- 5.16	< .001
theta	500	0.60	.549		500	- 1.48	.139		500	- 2.36	.019
alpha	500	- 0.26	.80		500	- 0.54	.588		500	1.57	.116
beta	500	3.17	.002		500	0.27	.784		500	1.23	.218
low gamma	500	0.26	.80		500	- 1.64	.102		500	- 4.11	< .001
high gamma	500	- 2.01	.045		500	- 2.56	.011		500	- 5.26	< .001
